# Supplementary material for: The Preparation of Cyclic Binary Block Polymer Using Bimolecular Homodifunctional Coupling Reaction and Characterization of Its Performance as a Drug Carrier
Source: Molecules. 2025 Jan 29;30(3):599. doi: 10.3390/molecules30030599 (PMC11820105; doi:10.3390/molecules30030599)
Supplement: Supplementary file 1 [file molecules-30-00599-s001.zip]

Archive with 1 entries (1 files):
- molecules-3435328-supplementary.pdf
